# Supplementary material for: Seasonal and Genotypic Changes in Escherichia coli Phylogenetic Groups in the Yeongsan River Basin of South Korea
Source: PLoS One. 2014 Jul 7;9(7):e100585. doi: 10.1371/journal.pone.0100585 (PMC4085056; doi:10.1371/journal.pone.0100585)
Supplement: Table S1 — Raw data of water parameters and E. coli phylogenetic groups for each surface water sample. (XLS) [file pone.0100585.s001.xls]

## Sheet: Sheet1
Month	Site	E. coli MPN	*Strain diversity	pH	BOD	Temperature	Number of isolates belonging to phylogenetic group
		(MPN/100 ml)	(%)		(ppm)	(°C)	A	B1	B2	D
4	YS1	573	46.7	8.09	5.1	12.8	25	28	7	0
4	YS2	3873	40	7.23	7.2	13.1	27	24	9	0
4	YS3	25000	58.3	7.1	5.9	15.2	30	21	7	2
4	GJ1	1274	53.3	6.93	2.5	11.8	29	30	0	1
4	GJ3	24196	86.7	5.1	12.3	15.1	25	31	2	2
4	YS4	249	38.3	5.94	4.7	14.2	26	34	0	0
4	GJ2	9804	70	5.65	4.1	13.9	31	23	6	0
5	YS1	235	66.7	8.24	7.3	25.9	28	28	4	0
5	YS2	404	58.3	7.14	6.9	25.7	23	31	2	4
5	YS3	2489	68.3	7.44	5	26.7	25	18	3	14
5	GJ1	7270	61.7	7.48	2.9	24.3	33	18	6	3
5	GJ2	682	45	8.13	3.1	26.4	7	45	3	5
6	YS1	181	55	7.3	7.2	26.5	19	32	5	4
6	YS2	381	58.3	7.32	6.5	27.1	25	32	2	1
6	YS3	7270	45	7.33	3.1	27.6	39	11	4	6
6	GJ1	17329	63.3	7.6	2.6	23.9	45	4	2	9
6	GJ3	2909	73.3	8.32	2.2	26.1	20	23	5	12
6	YS4	5794	45	7.52	4.6	23.9	25	16	4	15
6	GJ2	2700	48.3	7.56	2.1	26	40	11	1	8
7	YS1	908	61.7	7.8	6.4	25.1	29	26	0	5
7	YS2	909	60	7.79	4.3	26.1	35	16	2	7
7	YS3	3968	66.7	7.58	4.4	24.8	20	25	2	13
7	GJ1	9208	43.3	8.46	2.4	22.5	23	26	4	7
7	GJ3	19863	65	7.38	4.8	24.4	24	17	2	17
7	YS4	504	60	7.54	3.5	22.9	25	27	2	6
7	GJ2	2909	88.3	7.58	2.8	24.8	24	23	2	11
8	YS1	443	75	7.77	2.6	27.3	31	24	1	4
8	YS2	651	60	7.25	2.9	26.1	35	21	0	4
8	YS3	19863	80	7.17	1.7	27.2	29	19	0	12
8	GJ1	428	61.7	9.08	0.9	25.5	25	26	1	8
8	GJ3	24196	70	7.08	1.5	26.3	36	19	0	5
8	YS4	2098	43.3	7.35	2.5	25.3	46	8	2	4
8	GJ2	2723	83.3	7.82	1.7	26.4	18	20	6	16
9	YS2	96	31.7	7.62	2.8	20.9	29	26	0	5
9	YS3	4884	51.7	7.3	1.3	20.8	36	15	2	7
9	GJ1	17329	65	7.13	2.4	23.2	37	11	4	8
9	GJ3	73	43.3	8.97	3	23.1	9	36	4	11
9	YS4	959	73.3	7.22	1.5	18	32	12	3	13
9	GJ2	1624	80	8.58	2.6	22.5	12	23	2	23
10	YS1	3076	68.3	7.71	2.8	12.5	25	20	3	12
10	YS2	279	35	7.88	2.3	11.8	37	19	1	3
10	YS3	25000	26.7	7.3	2.4	15.1	40	13	0	7
10	GJ1	11199	16.7	7.47	2.2	18.4	33	19	6	2
10	GJ3	6131	46.7	7.95	1.8	14	21	20	7	12
10	YS4	933	36.7	7.49	2.1	12.1	22	16	7	15
10	GJ2	1842	16.7	8.54	1.9	13.6	37	18	2	3
11	YS1	465	13.3	8.64	1.6	6.6	4	55	0	1
11	YS2	933	18.3	8.31	1.3	6.7	51	6	0	3
11	YS3	25000	40	7.48	2	10.9	30	18	7	5
11	GJ1	19863	31.7	7.24	1.8	16.6	44	5	6	5
11	GJ3	25000	31.7	7.77	3.9	11.5	40	15	1	4
11	YS4	1296	30	8.16	0.9	6.9	21	28	6	5
11	GJ2	25000	26.7	8.14	2	9.8	45	13	2	0
12	YS1	1106	8.3	8.07	1.2	1.9	57	1	2	0
12	YS3	25000	41.7	7.48	4.5	5.7	38	7	8	7
12	GJ3	836	48.3	8.12	2.1	3.6	22	19	11	8
12	YS4	1674	10	7.73	0.9	2.7	53	1	2	4
12	GJ2	355	38.3	7.95	1.2	4.6	27	19	6	8
* Strain diversity = Percentage of number of genotypes for 60 total isolates in each surface water sample
